# Supplementary material for: The Generation of Two Induced Pluripotent Cell Lines from Patients with an Atypical Familial Form of Lung Fibrosis
Source: Cells. 2025 May 26;14(11):781. doi: 10.3390/cells14110781 (PMC12153737; doi:10.3390/cells14110781)
Supplement: Supplementary file 1 [file cells-14-00781-s001.zip]

Archive with 1 entries (1 files):
- cells-3629954-supplementary.pdf
